# Supplementary material for: A3SOM, abstained explainable semi-supervised neural network based on self-organizing map
Source: PLoS One. 2023 May 25;18(5):e0286137. doi: 10.1371/journal.pone.0286137 (PMC10212082; doi:10.1371/journal.pone.0286137)
Supplement: S1 Text — (TXT) [file pone.0286137.s001.txt]

Code availability A3SOM source code, as well as supplementary files, are available at https://forge.ibisc.univ-evry.fr/ccreux/A3SOM.git.
